# Supplementary material for: Tumor Microenvironment Specifically Regulated Nano Chemoamplifier for Chemosensitization and Activation of Anti-Tumor Immune Response by Coordinating Intracellular Magnesium Overload
Source: Pharmaceutics. 2025 Aug 9;17(8):1034. doi: 10.3390/pharmaceutics17081034 (PMC12389149; doi:10.3390/pharmaceutics17081034)
Supplement: Supplementary file 1 [file pharmaceutics-17-01034-s001.zip]

Archive with 1 entries (1 files):
- pharmaceutics-3735159-supplementary.pdf
